# Supplementary material for: Identification of candidate genes for salinity tolerance in Japonica rice at the seedling stage based on genome-wide association study and linkage mapping
Source: Front Plant Sci. 2023 May 10;14:1184416. doi: 10.3389/fpls.2023.1184416 (PMC10206223; doi:10.3389/fpls.2023.1184416)
Supplement: Supplementary file 4 [file Table_1.xlsx]

## Sheet: Table S1
Table S1. Descriptive statistics for phenotypic variation under 120mmol/L NaCl in the parents, 195 recombinant inbred lines (RILs), and 295 rice accessions.
Traits	Parents			RILs							295 rice accessions
	Kongyu131	Xiaobaijingzi		Mean	SD	Range	Skewness	Kurtosis	CV (%)		Mean	SD	Range	Skewness	Kurtosis	CV (%)
SNC (mmol/g)	20.28	17.13		20.46	4.19	8.12-29.56	0.1	0.6	20.48		26.37	5.22	10.14-38.83	-0.06	0.38	20.13
SKC (mmol/g)	11.84	19.61		19.71	8.12	6.98-39.56	0.84	-0.19	40.58		18.45	4.85	5.21-32.82	0.07	-0.26	26.73
SNK	1.71	0.87		1.18	0.44	0.46-2.19	0.35	-0.76	37.01		1.51	0.43	0.79-2.78	0.65	-0.18	28.61
SSR (%)	39.33	59.66		52.61	17.35	8.66-89.33	-0.65	-0.07	32.99		59.7	16.79	9.33-88.66	-0.65	0.66	28.12
SNC: Na+ concentration in shoots; SKC: K+ concentration in shoots; SNK: Na+/K+ ratio in shoots; SSR: Seedling survival rate.
CV: Indicates the coefficient of variation.
