# Supplementary material for: Identification of candidate genes for salinity tolerance in Japonica rice at the seedling stage based on genome-wide association study and linkage mapping
Source: Front Plant Sci. 2023 May 10;14:1184416. doi: 10.3389/fpls.2023.1184416 (PMC10206223; doi:10.3389/fpls.2023.1184416)
Supplement: Supplementary file 5 [file Table_2.xlsx]

## Sheet: Table S2
Table S2 Summary of functional annotation results for genes in the candidate region on chromosome 12.
Gene accession	Functional annotation
LOC_Os12g34140	retrotransposon protein, putative, unclassified, expressed
LOC_Os12g34148	expressed protein
LOC_Os12g34064	expressed protein
LOC_Os12g34154	ribosomal protein S2, putative, expressed
LOC_Os12g34160	transposon protein, putative, CACTA, En/Spm sub-class, expressed
LOC_Os12g34170	retrotransposon protein, putative, unclassified, expressed
LOC_Os12g34180	retrotransposon protein, putative, Ty3-gypsy subclass, expressed
LOC_Os12g34190	retrotransposon protein, putative, unclassified
LOC_Os12g34200	OsFBX450 - F-box domain containing protein, expressed
LOC_Os12g34210	transposon protein, putative, unclassified, expressed
LOC_Os12g34220	OsFBL61 - F-box domain and LRR containing protein, expressed
LOC_Os12g34230	expressed protein
LOC_Os12g34240	OsFBX451 - F-box domain containing protein, expressed
LOC_Os12g34250	transposon protein, putative, CACTA, En/Spm sub-class, expressed
LOC_Os12g34260	transposon protein, putative, CACTA, En/Spm sub-class
LOC_Os12g34270	OsFBX452 - F-box domain containing protein, expressed
LOC_Os12g34280	expressed protein
LOC_Os12g34290	OsFBX453 - F-box domain containing protein, expressed
LOC_Os12g34300	OsFBX454 - F-box domain containing protein, expressed
LOC_Os12g34310	OsFBX455 - F-box domain containing protein, expressed
LOC_Os12g34320	S-locus-like receptor protein kinase, putative, expressed
LOC_Os12g34330	protein binding protein, putative, expressed
LOC_Os12g34340	pentatricopeptide, putative, expressed
LOC_Os12g34350	expressed protein
LOC_Os12g34360	expressed protein
LOC_Os12g34370	adaptor complexes medium subunit family protein, expressed
LOC_Os12g34380	glutathione synthetase, chloroplast precursor, putative, expressed
LOC_Os12g34390	expressed protein
LOC_Os12g34400	expressed protein
LOC_Os12g34410	retrotransposon protein, putative, unclassified
LOC_Os12g34419	hypothetical protein
LOC_Os12g34430	retrotransposon protein, putative, unclassified, expressed
LOC_Os12g34440	expressed protein
LOC_Os12g34450	auxin-binding protein 4 precursor, putative, expressed
LOC_Os12g34460	auxin-binding protein 4 precursor, putative, expressed
