# Supplementary material for: Identification of candidate genes for salinity tolerance in Japonica rice at the seedling stage based on genome-wide association study and linkage mapping
Source: Front Plant Sci. 2023 May 10;14:1184416. doi: 10.3389/fpls.2023.1184416 (PMC10206223; doi:10.3389/fpls.2023.1184416)
Supplement: Supplementary file 6 [file Table_3.xlsx]

## Sheet: Table S3
Table S3 Primers for qRT-PCR in this study
Gene accession	Forward primers (5'-3')	Reverse primers (5'-3')
LOC_Os12g34154	GAAGCTGCTCGATCACAAATAC	ATTCGCTGGGATGGGATAAG
LOC_Os12g34220	TTTCATCATACTGCCTCTCGTT	CTAGATAACCGAGACCAGTGTC
LOC_Os12g34320	GGCAGAGGATCAAGGATT	ATGACCCAACAGGACGAG
LOC_Os12g34330	GGTAGGTCTGAGAACATAGAGC	GTTGCATTTCTACGTCTCATCC
LOC_Os12g34370	GGTAAGAACAACTGGGTTTTCC	GCAGCATTTAAAGTCTCTAGGC
LOC_Os12g34380	TACGGTATTGATGTACGAGA	TGTTCCGCAAGTAAGCAC
LOC_Os12g34450	GATTTGCAGGTTATTGTGG	TTAAGCATTCCTCGTCCC
LOC_Os12g34460	TTCGCTTGTGAAAGATGTTAGC	GCACCAGCAATGGTTATATGTG
Actin1	TGGCATCTCTCAGCACATTCC	TGCACAATGGATGGGTCAGA
